# Supplementary material for: Functional and Molecular Characterization of Melamine-Induced Disruption of Human Spermatozoa via Oxidative Stress and Apoptotic Pathways: An In Vitro Study
Source: Antioxidants (Basel). 2026 Jan 17;15(1):122. doi: 10.3390/antiox15010122 (PMC12837316; doi:10.3390/antiox15010122)
Supplement: Supplementary file 1 [file antioxidants-15-00122-s001.zip]

Archive with 1 entries (1 files):
- antioxidants-4052306-Supplementary Materials.pdf
